# Supplementary material for: 5-Bromo-3,4-dihydroxybenzaldehyde Promotes Hair Growth through Activation of Wnt/β-Catenin and Autophagy Pathways and Inhibition of TGF-β Pathways in Dermal Papilla Cells
Source: Molecules. 2022 Mar 28;27(7):2176. doi: 10.3390/molecules27072176 (PMC9000556; doi:10.3390/molecules27072176)
Supplement: Supplementary file 1 [file molecules-27-02176-s001.zip]

Archive with 1 entries (1 files):
- molecules-1631790-supplementary.pdf
